# Supplementary material for: Dairy cows value access to pasture as highly as fresh feed
Source: Sci Rep. 2017 Mar 23;7:44953. doi: 10.1038/srep44953 (PMC5362966; doi:10.1038/srep44953)
Supplement: Supplementary Dataset [file srep44953-s3.csv]

cow	group	date	day	period	weight	success_past	success_tmr
8068	1	2012-07-01	8	1	0	.	1
8097	1	2012-07-01	8	1	0	.	1
9110	1	2012-07-01	8	1	0	.	1
9117	1	2012-07-01	8	1	0	.	1
9125	1	2012-07-01	8	1	0	.	1
8068	1	2012-07-01	8	2	0	.	1
8097	1	2012-07-01	8	2	0	.	1
9110	1	2012-07-01	8	2	0	.	1
9117	1	2012-07-01	8	2	0	.	1
9125	1	2012-07-01	8	2	0	.	1
7051	2	2012-06-29	8	1	0	.	1
8070	2	2012-06-29	8	1	0	.	1
9092	2	2012-06-29	8	1	0	.	1
9108	2	2012-06-29	8	1	0	.	1
9109	2	2012-06-29	8	1	0	.	1
9112	2	2012-06-29	8	1	0	.	1
7051	2	2012-06-29	8	2	0	.	1
8070	2	2012-06-29	8	2	0	.	1
9092	2	2012-06-29	8	2	0	.	1
9108	2	2012-06-29	8	2	0	.	1
9109	2	2012-06-29	8	2	0	.	1
9112	2	2012-06-29	8	2	0	.	1
1	3	2012-09-10	9	1	0	1	1
19	3	2012-09-10	9	1	0	1	1
12	3	2012-09-10	9	1	0	1	1
9013	3	2012-09-10	9	1	0	1	1
9097	3	2012-09-10	9	1	0	1	1
1	3	2012-09-10	9	2	0	1	1
19	3	2012-09-10	9	2	0	1	1
12	3	2012-09-10	9	2	0	1	1
9013	3	2012-09-10	9	2	0	1	1
9097	3	2012-09-10	9	2	0	1	1
9008	4	2012-09-09	9	1	0	1	1
26	4	2012-09-09	9	1	0	1	1
30	4	2012-09-09	9	1	0	1	1
8093	4	2012-09-09	9	1	0	1	1
9119	4	2012-09-09	9	1	0	1	1
16	4	2012-09-09	9	1	0	0	1
9008	4	2012-09-09	9	2	0	1	1
26	4	2012-09-09	9	2	0	1	1
30	4	2012-09-09	9	2	0	1	1
8093	4	2012-09-09	9	2	0	1	1
9119	4	2012-09-09	9	2	0	1	1
16	4	2012-09-09	9	2	0	0	1
8068	1	2012-06-13	1	1	14	1	1
8097	1	2012-06-13	1	1	14	1	1
9110	1	2012-06-13	1	1	14	1	1
9117	1	2012-06-13	1	1	14	1	1
9125	1	2012-06-13	1	1	14	1	1
8068	1	2012-06-13	1	2	14	0	1
8097	1	2012-06-13	1	2	14	0	1
9110	1	2012-06-13	1	2	14	0	1
9117	1	2012-06-13	1	2	14	0	1
9125	1	2012-06-13	1	2	14	0	1
7051	2	2012-06-21	1	1	14	0	0
8070	2	2012-06-21	1	1	14	0	1
9092	2	2012-06-21	1	1	14	0	1
9108	2	2012-06-21	1	1	14	0	1
9109	2	2012-06-21	1	1	14	0	1
9112	2	2012-06-21	1	1	14	0	1
7051	2	2012-06-21	1	2	14	0	1
8070	2	2012-06-21	1	2	14	0	1
9092	2	2012-06-21	1	2	14	0	1
9108	2	2012-06-21	1	2	14	0	1
9109	2	2012-06-21	1	2	14	0	1
9112	2	2012-06-21	1	2	14	0	1
1	3	2012-08-22	1	1	14	0	1
19	3	2012-08-22	1	1	14	1	1
12	3	2012-08-22	1	1	14	1	1
9013	3	2012-08-22	1	1	14	1	1
9097	3	2012-08-22	1	1	14	1	1
1	3	2012-08-22	1	2	14	1	1
19	3	2012-08-22	1	2	14	1	1
12	3	2012-08-22	1	2	14	1	1
9013	3	2012-08-22	1	2	14	1	1
9097	3	2012-08-22	1	2	14	1	1
9008	4	2012-09-01	1	1	14	1	1
26	4	2012-09-01	1	1	14	0	1
30	4	2012-09-01	1	1	14	1	1
8093	4	2012-09-01	1	1	14	1	1
9119	4	2012-09-01	1	1	14	1	1
16	4	2012-09-01	1	1	14	0	1
9008	4	2012-09-01	1	2	14	1	1
26	4	2012-09-01	1	2	14	0	1
30	4	2012-09-01	1	2	14	1	1
8093	4	2012-09-01	1	2	14	1	1
9119	4	2012-09-01	1	2	14	1	1
16	4	2012-09-01	1	2	14	0	1
7051	2	2012-06-22	2	1	14	0	0
8070	2	2012-06-22	2	1	14	0	1
9092	2	2012-06-22	2	1	14	0	1
9108	2	2012-06-22	2	1	14	0	1
9109	2	2012-06-22	2	1	14	0	1
9112	2	2012-06-22	2	1	14	0	1
7051	2	2012-06-22	2	2	14	1	1
8070	2	2012-06-22	2	2	14	0	1
9092	2	2012-06-22	2	2	14	1	1
9108	2	2012-06-22	2	2	14	1	1
9109	2	2012-06-22	2	2	14	0	1
9112	2	2012-06-22	2	2	14	0	1
8068	1	2012-06-14	2	1	21	1	1
8097	1	2012-06-14	2	1	21	1	1
9110	1	2012-06-14	2	1	21	1	1
9117	1	2012-06-14	2	1	21	1	1
9125	1	2012-06-14	2	1	21	1	1
8068	1	2012-06-14	2	2	21	1	1
8097	1	2012-06-14	2	2	21	1	1
9110	1	2012-06-14	2	2	21	1	1
9117	1	2012-06-14	2	2	21	1	1
9125	1	2012-06-14	2	2	21	1	1
7051	2	2012-06-24	3	1	21	1	0
8070	2	2012-06-24	3	1	21	1	1
9092	2	2012-06-24	3	1	21	1	1
9108	2	2012-06-24	3	1	21	1	1
9109	2	2012-06-24	3	1	21	0	0
9112	2	2012-06-24	3	1	21	0	1
7051	2	2012-06-25	4	1	21	1	0
8070	2	2012-06-25	4	1	21	1	1
9092	2	2012-06-25	4	1	21	1	1
9108	2	2012-06-25	4	1	21	1	1
9109	2	2012-06-25	4	1	21	0	0
9112	2	2012-06-25	4	1	21	0	1
7051	2	2012-06-24	3	2	21	0	0
8070	2	2012-06-24	3	2	21	0	1
9092	2	2012-06-24	3	2	21	0	1
9108	2	2012-06-24	3	2	21	0	1
9109	2	2012-06-24	3	2	21	0	0
9112	2	2012-06-24	3	2	21	0	1
7051	2	2012-06-25	4	2	21	1	0
8070	2	2012-06-25	4	2	21	1	1
9092	2	2012-06-25	4	2	21	1	1
9108	2	2012-06-25	4	2	21	1	1
9109	2	2012-06-25	4	2	21	0	0
9112	2	2012-06-25	4	2	21	0	1
1	3	2012-08-23	2	1	21	1	1
19	3	2012-08-23	2	1	21	1	1
12	3	2012-08-23	2	1	21	1	1
9013	3	2012-08-23	2	1	21	1	1
9097	3	2012-08-23	2	1	21	0	1
1	3	2012-08-23	2	2	21	1	1
19	3	2012-08-23	2	2	21	1	1
12	3	2012-08-23	2	2	21	1	1
9013	3	2012-08-23	2	2	21	1	1
9097	3	2012-08-23	2	2	21	1	1
9008	4	2012-09-02	2	1	21	1	0
26	4	2012-09-02	2	1	21	0	1
30	4	2012-09-02	2	1	21	1	1
8093	4	2012-09-02	2	1	21	1	1
9119	4	2012-09-02	2	1	21	1	1
16	4	2012-09-02	2	1	21	0	1
9008	4	2012-09-02	2	2	21	1	0
26	4	2012-09-02	2	2	21	0	1
30	4	2012-09-02	2	2	21	1	1
8093	4	2012-09-02	2	2	21	1	1
9119	4	2012-09-02	2	2	21	1	1
16	4	2012-09-02	2	2	21	0	1
1	3	2012-08-24	3	1	28	0	1
19	3	2012-08-24	3	1	28	0	1
12	3	2012-08-24	3	1	28	0	1
9013	3	2012-08-24	3	1	28	0	0
9097	3	2012-08-24	3	1	28	0	1
1	3	2012-08-24	3	2	28	1	1
19	3	2012-08-24	3	2	28	1	1
12	3	2012-08-24	3	2	28	1	1
9013	3	2012-08-24	3	2	28	1	0
9097	3	2012-08-24	3	2	28	1	1
8068	1	2012-06-15	3	1	28	1	1
8097	1	2012-06-15	3	1	28	1	1
9110	1	2012-06-15	3	1	28	1	1
9117	1	2012-06-15	3	1	28	1	1
9125	1	2012-06-15	3	1	28	1	1
8068	1	2012-06-15	3	2	28	0	1
8097	1	2012-06-15	3	2	28	0	1
9110	1	2012-06-15	3	2	28	0	1
9117	1	2012-06-15	3	2	28	0	1
9125	1	2012-06-15	3	2	28	0	1
7051	2	2012-06-26	5	1	28	0	0
8070	2	2012-06-26	5	1	28	1	1
9092	2	2012-06-26	5	1	28	1	1
9108	2	2012-06-26	5	1	28	1	1
9109	2	2012-06-26	5	1	28	0	0
9112	2	2012-06-26	5	1	28	0	1
7051	2	2012-06-26	5	2	28	0	0
8070	2	2012-06-26	5	2	28	0	1
9092	2	2012-06-26	5	2	28	0	1
9108	2	2012-06-26	5	2	28	0	1
9109	2	2012-06-26	5	2	28	0	0
9112	2	2012-06-26	5	2	28	0	1
9008	4	2012-09-03	3	1	28	1	0
26	4	2012-09-03	3	1	28	0	0
30	4	2012-09-03	3	1	28	1	1
8093	4	2012-09-03	3	1	28	1	1
9119	4	2012-09-03	3	1	28	1	1
16	4	2012-09-03	3	1	28	0	1
9008	4	2012-09-03	3	2	28	1	0
26	4	2012-09-03	3	2	28	0	0
30	4	2012-09-03	3	2	28	1	1
8093	4	2012-09-03	3	2	28	1	1
9119	4	2012-09-03	3	2	28	0	1
16	4	2012-09-03	3	2	28	0	1
8068	1	2012-06-17	5	2	35	1	0
8097	1	2012-06-17	5	2	35	1	0
9110	1	2012-06-17	5	2	35	0	0
9117	1	2012-06-17	5	2	35	1	1
9125	1	2012-06-17	5	2	35	1	1
8068	1	2012-06-16	4	1	35	0	0
8097	1	2012-06-16	4	1	35	0	0
9110	1	2012-06-16	4	1	35	0	0
9117	1	2012-06-16	4	1	35	0	1
9125	1	2012-06-16	4	1	35	0	1
8068	1	2012-06-17	5	1	35	0	0
8097	1	2012-06-17	5	1	35	0	0
9110	1	2012-06-17	5	1	35	0	0
9117	1	2012-06-17	5	1	35	0	1
9125	1	2012-06-17	5	1	35	0	1
8068	1	2012-06-16	4	2	35	0	0
8097	1	2012-06-16	4	2	35	0	0
9110	1	2012-06-16	4	2	35	0	0
9117	1	2012-06-16	4	2	35	0	1
9125	1	2012-06-16	4	2	35	0	1
7051	2	2012-06-27	6	1	35	0	0
8070	2	2012-06-27	6	1	35	0	1
9092	2	2012-06-27	6	1	35	0	1
9108	2	2012-06-27	6	1	35	0	0
9109	2	2012-06-27	6	1	35	0	0
9112	2	2012-06-27	6	1	35	0	1
7051	2	2012-06-27	6	2	35	0	0
8070	2	2012-06-27	6	2	35	0	1
9092	2	2012-06-27	6	2	35	0	1
9108	2	2012-06-27	6	2	35	0	0
9109	2	2012-06-27	6	2	35	0	0
9112	2	2012-06-27	6	2	35	0	1
7051	2	2012-06-28	7	2	35	0	0
8070	2	2012-06-28	7	2	35	0	1
9092	2	2012-06-28	7	2	35	0	1
9108	2	2012-06-28	7	2	35	0	0
9109	2	2012-06-28	7	2	35	0	0
9112	2	2012-06-28	7	2	35	0	1
1	3	2012-08-25	4	1	35	0	1
19	3	2012-08-25	4	1	35	0	1
12	3	2012-08-25	4	1	35	0	1
9013	3	2012-08-25	4	1	35	0	0
9097	3	2012-08-25	4	1	35	0	1
1	3	2012-08-25	4	2	35	1	1
19	3	2012-08-25	4	2	35	1	1
12	3	2012-08-25	4	2	35	1	1
9013	3	2012-08-25	4	2	35	0	0
9097	3	2012-08-25	4	2	35	1	1
9008	4	2012-09-04	4	1	35	0	0
26	4	2012-09-04	4	1	35	0	0
30	4	2012-09-04	4	1	35	0	1
8093	4	2012-09-04	4	1	35	0	1
9119	4	2012-09-04	4	1	35	0	1
16	4	2012-09-04	4	1	35	0	1
9008	4	2012-09-04	4	2	35	1	0
26	4	2012-09-04	4	2	35	0	0
30	4	2012-09-04	4	2	35	1	1
8093	4	2012-09-04	4	2	35	1	1
9119	4	2012-09-04	4	2	35	0	1
16	4	2012-09-04	4	2	35	0	1
8068	1	2012-06-18	6	1	42	0	0
8097	1	2012-06-18	6	1	42	0	0
9110	1	2012-06-18	6	1	42	0	0
9117	1	2012-06-18	6	1	42	1	1
9125	1	2012-06-18	6	1	42	0	1
1	3	2012-08-26	5	1	42	0	1
19	3	2012-08-26	5	1	42	0	1
12	3	2012-08-26	5	1	42	0	1
9013	3	2012-08-26	5	1	42	0	0
9097	3	2012-08-26	5	1	42	0	1
1	3	2012-08-26	5	2	42	1	1
19	3	2012-08-26	5	2	42	1	0
12	3	2012-08-26	5	2	42	1	1
9013	3	2012-08-26	5	2	42	0	0
9097	3	2012-08-26	5	2	42	1	1
9008	4	2012-09-05	5	1	42	1	0
26	4	2012-09-05	5	1	42	0	0
30	4	2012-09-05	5	1	42	1	1
8093	4	2012-09-05	5	1	42	1	1
9119	4	2012-09-05	5	1	42	0	0
16	4	2012-09-05	5	1	42	0	1
9008	4	2012-09-05	5	2	42	1	0
26	4	2012-09-05	5	2	42	0	0
30	4	2012-09-05	5	2	42	1	0
8093	4	2012-09-05	5	2	42	1	0
9119	4	2012-09-05	5	2	42	0	0
16	4	2012-09-05	5	2	42	0	0
8068	1	2012-06-18	6	2	42	0	0
8097	1	2012-06-18	6	2	42	0	0
9110	1	2012-06-18	6	2	42	0	0
9117	1	2012-06-18	6	2	42	0	1
9125	1	2012-06-18	6	2	42	0	0
7051	2	2012-06-28	7	1	42	0	0
8070	2	2012-06-28	7	1	42	0	0
9092	2	2012-06-28	7	1	42	0	1
9108	2	2012-06-28	7	1	42	0	1
9109	2	2012-06-28	7	1	42	0	0
9112	2	2012-06-28	7	1	42	0	1
7051	2	.	7	2	42	0	0
8070	2	.	7	2	42	0	0
9092	2	.	7	2	42	0	1
9108	2	.	7	2	42	0	0
9109	2	.	7	2	42	0	0
9112	2	.	7	2	42	0	1
1	3	2012-08-27	6	1	49	0	0
19	3	2012-08-27	6	1	49	0	1
12	3	2012-08-27	6	1	49	0	1
9013	3	2012-08-27	6	1	49	0	0
9097	3	2012-08-27	6	1	49	0	1
1	3	2012-08-27	6	2	49	1	0
19	3	2012-08-27	6	2	49	1	0
12	3	2012-08-27	6	2	49	1	1
9013	3	2012-08-27	6	2	49	0	0
9097	3	2012-08-27	6	2	49	1	1
9008	4	2012-09-06	6	1	49	0	0
26	4	2012-09-06	6	1	49	0	0
30	4	2012-09-06	6	1	49	0	0
8093	4	2012-09-06	6	1	49	1	1
9119	4	2012-09-06	6	1	49	0	0
16	4	2012-09-06	6	1	49	0	0
9008	4	2012-09-06	6	2	49	1	0
26	4	2012-09-06	6	2	49	0	0
30	4	2012-09-06	6	2	49	1	0
8093	4	2012-09-06	6	2	49	1	1
9119	4	2012-09-06	6	2	49	0	0
16	4	2012-09-06	6	2	49	0	0
8068	1	2012-06-19	7	1	49	0	0
8097	1	2012-06-19	7	1	49	0	0
9110	1	2012-06-19	7	1	49	0	0
9117	1	2012-06-19	7	1	49	0	1
9125	1	2012-06-19	7	1	49	0	0
8068	1	2012-06-19	7	2	49	0	0
8097	1	2012-06-19	7	2	49	0	0
9110	1	2012-06-19	7	2	49	0	0
9117	1	2012-06-19	7	2	49	0	1
9125	1	2012-06-19	7	2	49	0	0
7051	2	.	7	1	49	0	0
8070	2	.	7	1	49	0	0
9092	2	.	7	1	49	0	1
9108	2	.	7	1	49	0	0
9109	2	.	7	1	49	0	0
9112	2	.	7	1	49	0	0
7051	2	.	7	2	49	0	0
8070	2	.	7	2	49	0	0
9092	2	.	7	2	49	0	1
9108	2	.	7	2	49	0	0
9109	2	.	7	2	49	0	0
9112	2	.	7	2	49	0	0
1	3	2012-08-28	7	1	56	0	0
19	3	2012-08-28	7	1	56	0	0
12	3	2012-08-28	7	1	56	0	1
9013	3	2012-08-28	7	1	56	0	0
9097	3	2012-08-28	7	1	56	0	0
1	3	2012-08-29	8	1	56	0	0
19	3	2012-08-29	8	1	56	0	0
12	3	2012-08-29	8	1	56	0	1
9013	3	2012-08-29	8	1	56	0	0
9097	3	2012-08-29	8	1	56	0	0
1	3	2012-08-28	7	2	56	0	0
19	3	2012-08-28	7	2	56	0	0
12	3	2012-08-28	7	2	56	0	1
9013	3	2012-08-28	7	2	56	0	0
9097	3	2012-08-28	7	2	56	0	1
1	3	2012-08-29	8	2	56	0	0
19	3	2012-08-29	8	2	56	0	0
12	3	2012-08-29	8	2	56	0	1
9013	3	2012-08-29	8	2	56	0	0
9097	3	2012-08-29	8	2	56	0	1
9008	4	2012-09-07	7	1	56	0	0
26	4	2012-09-07	7	1	56	0	0
30	4	2012-09-07	7	1	56	0	0
8093	4	2012-09-07	7	1	56	0	1
9119	4	2012-09-07	7	1	56	0	0
16	4	2012-09-07	7	1	56	0	0
9008	4	2012-09-07	7	2	56	0	0
26	4	2012-09-07	7	2	56	0	0
30	4	2012-09-07	7	2	56	0	0
8093	4	2012-09-07	7	2	56	1	1
9119	4	2012-09-07	7	2	56	0	0
16	4	2012-09-07	7	2	56	0	0
7051	2	.	7	1	56	0	0
8070	2	.	7	1	56	0	0
9092	2	.	7	1	56	0	0
9108	2	.	7	1	56	0	0
9109	2	.	7	1	56	0	0
9112	2	.	7	1	56	0	0
7051	2	.	7	2	56	0	0
8070	2	.	7	2	56	0	0
9092	2	.	7	2	56	0	0
9108	2	.	7	2	56	0	0
9109	2	.	7	2	56	0	0
9112	2	.	7	2	56	0	0
1	3	.	.	1	63	0	0
19	3	.	.	1	63	0	0
12	3	.	.	1	63	0	1
9013	3	.	.	1	63	0	0
9097	3	.	.	1	63	0	0
1	3	.	.	2	63	0	0
19	3	.	.	2	63	0	0
12	3	.	.	2	63	0	1
9013	3	.	.	2	63	0	0
9097	3	.	.	2	63	0	0
9008	4	2012-09-08	8	1	63	0	0
26	4	2012-09-08	8	1	63	0	0
30	4	2012-09-08	8	1	63	0	0
8093	4	2012-09-08	8	1	63	0	0
9119	4	2012-09-08	8	1	63	0	0
16	4	2012-09-08	8	1	63	0	0
9008	4	2012-09-08	8	2	63	0	0
26	4	2012-09-08	8	2	63	0	0
30	4	2012-09-08	8	2	63	0	0
8093	4	2012-09-08	8	2	63	0	0
9119	4	2012-09-08	8	2	63	0	0
16	4	2012-09-08	8	2	63	0	0
